# Supplementary material for: The Conserved MAP Kinase MpkB Regulates Development and Sporulation without Affecting Aflatoxin Biosynthesis in Aspergillus flavus
Source: J Fungi (Basel). 2020 Nov 16;6(4):289. doi: 10.3390/jof6040289 (PMC7711526; doi:10.3390/jof6040289)
Supplement: Supplementary file 1 [file jof-06-00289-s001.zip]

Archive with 6 entries (6 files):
- Afl_mpkB SuppFig1.pdf
- __MACOSX/._Afl_mpkB SuppFig1.pdf
- Afl_mpkB SuppTable1.pdf
- __MACOSX/._Afl_mpkB SuppTable1.pdf
- Afl_mpkB SuppFig2.pdf
- __MACOSX/._Afl_mpkB SuppFig2.pdf
